# Supplementary material for: Victim Sensitivity and Proposal Size Modulate the Ingroup Favoritism During Fairness Norm Enforcement
Source: Front Psychol. 2021 Sep 29;12:738447. doi: 10.3389/fpsyg.2021.738447 (PMC8511311; doi:10.3389/fpsyg.2021.738447)
Supplement: Supplementary file 1 [file Table_1.XLS]

## Sheet: Study 1
Number	VS_group	gender	age	VS	PT	HH	in_dis	in_ep	in_82	in_64	out_dis	out_ep	out_82	out_64	IGS_2	IGS_4
1	Low	male	23	1	3.4	3.4	6	4	50	50	1	0	0	0	50	50
2	Low	male	20	1.2	4	4.9	7	6	80	60	4	3	60	50	20	10
3	Low	male	20	1.4	3.8	3.6	2	5	50	80	1	2	40	40	10	40
4	Low	female	22	1.5	3	3.6	3	3	10	40	1	1	0	30	10	10
5	Low	male	21	1.5	3.6	3.7	6	5	0	70	1	0	0	100	0	-30
6	Low	male	20	1.5	4.4	1.9	2	0	0	0	1	0	0	0	0	0
7	Low	male	19	1.6	4.4	3.6	5	5	100	100	2	5	100	100	0	0
8	Low	female	21	1.6	2.4	3.9	5	5	30	60	2	5	20	50	10	10
9	Low	female	18	1.6	3.6	3.3	6	5	90	90	1	0	0	0	90	90
10	Low	female	22	1.7	4	4.2	3	5	50	90	1	5	30	60	20	30
11	Low	female	22	1.7	4	4.2	3	5	50	90	1	5	30	60	20	30
12	Low	female	20	1.7	3	3.8	6	5	50	90	1	0	10	40	40	50
13	Low	female	20	1.7	3.8	3.2	7	3	90	100	1	2	100	100	-10	0
14	Low	female	24	1.7	3.8	3.3	5	5	50	80	2	0	100	100	-50	-20
15	Low	male	22	1.8	4.4	4.1	6	5	30	50	2	0	20	30	10	20
16	Low	female	19	1.8	3.2	3	3	5	0	0	1	5	0	0	0	0
17	Low	female	20	1.8	4.2	3.7	3	5	30	50	1	2	20	50	10	0
18	Low	female	19	1.8	3.8	4.3	6	3	70	70	3	2	70	90	0	-20
19	Low	female	19	1.8	3	3.9	4	1	30	80	1	0	0	0	30	80
20	Low	male	19	1.8	4	4.1	5	2	100	100	2	2	100	100	0	0
21	Low	female	20	1.8	4.8	3.3	5	1	100	100	2	0	50	50	50	50
22	Low	male	20	1.8	4.2	2.2	4	1	100	100	2	0	60	60	40	40
23	Low	female	22	1.8	3.8	2.4	2	5	60	60	1	0	100	100	-40	-40
24	Low	female	19	1.8	4	4.6	4	5	50	100	2	4	50	100	0	0
25	Low	female	22	1.9	3.6	3.7	7	5	40	60	1	5	10	30	30	30
26	Low	female	22	1.9	3.8	4.1	4	5	30	50	2	1	10	20	20	30
27	Low	female	20	1.9	5	4.4	6	4	50	99	1	1	80	90	-30	9
28	Low	female	20	1.9	3	4.3	5	5	10	50	1	0	0	0	10	50
29	Low	female	20	1.9	2.2	4.4	2	0	10	40	1	0	5	45	5	-5
30	Low	female	19	1.9	3.2	4	6	5	40	60	1	0	50	50	-10	10
31	Low	female	20	1.9	3.6	3.8	4	5	90	100	2	0	50	50	40	50
32	Low	female	19	2	3	3.3	4	5	40	70	2	0	20	50	20	20
33	Low	female	19	2	3.2	3.8	5	5	50	100	1	0	0	0	50	100
34	Low	male	20	2	3.8	4	6	4	0	0	2	3	0	0	0	0
35	Low	female	19	2	3.6	2.6	4	5	50	100	1	3	0	70	50	30
36	Low	male	21	2	4	3	4	1	0	80	2	0	0	0	0	80
37	Low	female	22	2	4	3	4	10	70	80	2	1	20	0	50	80
38	Low	male	23	2	2	3.2	7	5	60	90	1	2	20	40	40	50
39	Low	female	23	2	3	3	5	5	100	100	2	0	100	100	0	0
40	Low	female	21	2.1	3.8	4	4	5	100	100	1	5	50	80	50	20
41	High	male	20	3.8	4.6	3.3	4	5	50	80	1	1	80	100	-30	-20
42	High	male	18	3.8	4	3.5	4	1	100	100	2	0	100	100	0	0
43	High	male	18	3.8	3.8	3.3	3	1	50	50	2	1	0	20	50	30
44	High	female	20	3.8	3.6	2.9	3	2	10	40	2	0	0	20	10	20
45	High	female	19	3.8	3.8	3.2	4	5	30	50	1	5	30	48	0	2
46	High	female	21	3.9	4	2.9	6	5	70	96	2	5	20	50	50	46
47	High	female	20	3.9	3.8	2.7	5	5	100	100	1	5	100	100	0	0
48	High	female	20	3.9	4	4.5	5	5	60	80	1	5	40	80	20	0
49	High	male	21	3.9	4.4	3.9	3	5	70	90	2	3	60	80	10	10
50	High	male	18	3.9	4.6	2.8	6	10	0	0	2	1	10	20	-10	-20
51	High	female	21	3.9	3.4	3.6	4	2	100	100	1	1	100	100	0	0
52	High	female	18	3.9	4	4.4	3	5	50	60	1	2	30	60	20	0
53	High	female	19	3.9	2.2	2.4	6	5	20	70	2	5	0	60	20	10
54	High	female	21	3.9	4.2	4.1	5	2	100	100	1	1	100	100	0	0
55	High	female	21	4	3.4	2	5	5	50	50	2	2	10	10	40	40
56	High	female	20	4	3.2	3.4	3	3	20	30	1	0	30	40	-10	-10
57	High	male	21	4	4.6	2.4	4	5	0	0	2	5	0	0	0	0
58	High	male	20	4	4.2	3.3	4	5	70	90	1	5	10	50	60	40
59	High	male	20	4	3.6	4	4	5	80	100	1	0	50	100	30	0
60	High	female	20	4	3.6	2.9	5	5	5	40	2	5	0	20	5	20
61	High	female	21	4	4.2	4.3	6	6	10	30	1	2	0	10	10	20
62	High	female	22	4	5	4.2	5	2	50	70	1	5	50	50	0	20
63	High	female	22	4	4	2.8	4	3	50	70	1	0	0	50	50	20
64	High	male	21	4	3.8	2.7	5	8	100	100	1	2	50	100	50	0
65	High	female	22	4.1	3.8	2.8	6	10	100	100	5	5	20	40	80	60
66	High	female	19	4.1	4.4	3.7	4	5	80	90	2	5	40	60	40	30
67	High	female	21	4.2	4.2	3.7	4	2	100	50	1	5	50	70	50	-20
68	High	female	19	4.2	3.2	3.9	3	4	50	100	1	0	100	100	-50	0
69	High	female	19	4.2	2.4	2.4	3	3	40	50	1	1	60	80	-20	-30
70	High	male	21	4.2	4.8	3.3	3	4	30	50	2	2	20	40	10	10
71	High	female	20	4.3	4	2.7	5	6	20	40	2	1	100	100	-80	-60
72	High	female	21	4.3	5	3.7	4	5	30	50	2	5	10	20	20	30
73	High	female	20	4.4	4.8	4.2	2	5	30	50	1	5	10	50	20	0
74	High	female	22	4.4	5	3.4	4	5	10	50	1	3	0	20	10	30
75	High	female	20	4.5	4.2	3.5	6	5	100	100	1	2	100	100	0	0
76	High	male	20	4.5	3	3.1	5	5	50	50	1	0	100	100	-50	-50
77	High	female	18	4.5	3.2	3.3	3	5	20	70	2	1	0	30	20	40
78	High	female	20	4.7	3.2	4.3	6	4	20	40	1	0	5	40	15	0
79	High	male	23	4.8	3.6	3.8	2	1	50	40	1	0	80	60	-30	-20
80	High	female	22	5	3.4	2.6	2	1	100	100	1	0	100	100	0	0

## Sheet: Study 2
Number	VS_group	gender	age	VS	PT	HH	In_dis	Out_dis	A_in91	A_in82	A_in73	A_in64	A_in55	A_out91	A_out82	A_out73	A_out64	A_out55	IGS_1	IGS_2	IGS_3	IGS_4	IGS_5	R_in91	R_in82	R_in73	R_in64	R_in55	R_out91	R_out82	R_out73	R_out64	R_out55
1	High	male	25	3.5	4	3.3	5	1	0	1	1	1	1	0	0	0	1	1	0	1	1	0	0	741	746.167	610.333	484.167	863.833	793.667	912	824.833	1023.17	725.667
2	High	male	20	3.5	2.8	3.6	5	1	0.25	1	0.833333	1	1	0	0.5	1	1	1	0.25	0.5	-0.166667	0	0	537.625	436.167	369	406	429.5	913	963.333	956.333	889.833	864.833
3	Low	male	19	1.7	4	4.2	4	1	0.25	0.333333	0.25	0.333333	1	0.333333	0	0.166667	0.833333	0.833333	-0.0833333	0.333333	0.0833333	-0.5	0.166667	631.5	741.833	563.25	488.5	710.833	834.167	581	742	731.167	581.333
4	High	female	19	3.5	4.6	2.9	5	1	0	0	0	0.666667	0.833333	0	0.333333	0	0.666667	0.833333	0	-0.333333	0	0	0	617.25	495.5	534.5	679	652.333	599.833	713.667	830.667	741.333	645
5	High	female	19	3.5	2	4	4	2	0.25	0	0.25	0.833333	1	0	0.333333	0.166667	0.833333	1	0.25	-0.333333	0.0833333	0	0	657	493.5	595	635.5	629.833	588.833	648.167	575	705.5	512.167
6	High	female	20	3.6	3.8	4.7	7	3	0	0	0.25	0.833333	1	0	0	0.166667	0.5	1	0	0	0.0833333	0.333333	0	513	464.167	526.75	661.833	531.5	513.833	506.333	640.167	570.667	517.333
7	Low	female	21	2	3.6	2.6	5	3	0.375	0	0.25	0.5	0.833333	0	0	0	0.666667	0.833333	0.375	0	0.25	-0.166667	0	690.375	609	638	681	558.5	669	583.167	581.667	649.667	440.5
8	Low	female	20	2	4	3	4	2	0	0.5	1	1	1	0.333333	0.166667	0.833333	0.833333	0.833333	-0.333333	0.333333	0.166667	0.166667	0.166667	567.25	546.833	759.5	510	456	1083.33	1064.33	994.667	1064.67	709.333
9	Low	female	17	2	3	3	3	2	0.125	0.666667	1	0.833333	1	0.166667	0.333333	0.666667	0.833333	1	-0.0416667	0.333333	0.333333	0	0	477.875	504.833	383.75	373	393.333	615.333	613	521.833	559.333	487.667
10	High	female	19	3.6	3.6	3	4	2	0	0	1	1	1	0	0	0.833333	1	1	0	0	0.166667	0	0	518	611.5	677	548.667	550.833	594.833	708.167	725.5	757.333	521.833
11	Low	female	18	2.1	3.8	4	6	2	0.5	0.666667	1	1	1	0	0	0.333333	1	1	0.5	0.666667	0.666667	0	0	780.25	810.333	772.5	535	690.667	581	560.333	644.333	675.333	543.167
12	High	female	20	3.6	3.8	3.4	6	1	0	0.666667	1	1	1	0	0.666667	0.833333	1	1	0	0	0.166667	0	0	534.125	683.333	659	682.833	702.333	667	624	658.5	1045.33	809.333
13	High	female	18	3.7	3	3.5	5	1	0	0.166667	1	1	1	0.333333	0.5	1	1	1	-0.333333	-0.333333	0	0	0	631	677.833	596	574.5	699.667	669.667	676.333	466.667	734.333	539.167
14	Low	male	18	2.1	3.4	3.3	5	1	0	0.666667	0.833333	0.833333	1	0	0	0.5	1	1	0	0.666667	0.333333	-0.166667	0	579	601.667	654.167	560.5	741.5	671	648.167	693.5	672.833	632
15	Low	male	19	2.1	2.8	3.3	5	3	0.333333	1	1	1	1	0	0.166667	0.5	1	1	0.333333	0.833333	0.5	0	0	903.333	804.667	806	845.333	886.5	887.167	893.167	931.333	861.5	698
16	Low	female	22	2.1	2.8	3.9	7	4	0.5	0.833333	1	1	0.833333	0.166667	0.666667	0.5	0.833333	1	0.333333	0.166667	0.5	0.166667	-0.166667	846.333	976.833	794	815.833	717	932.167	861.667	803.167	654.5	650
17	Low	male	21	2.2	2.4	2.9	4	1	0.5	0.166667	1	1	1	0	0	0.833333	1	1	0.5	0.166667	0.166667	0	0	857.167	804.333	677.333	739.167	490.333	771.167	700.667	951.333	789.5	671.5
18	Low	male	20	2.2	4.2	3.4	5	2	0.125	0	1	1	1	0	0.166667	0.833333	1	0.833333	0.125	-0.166667	0.166667	0	0.166667	617.25	627.667	722.75	619.667	528.333	641	591.5	696.667	708	615.167
19	Low	male	17	2.2	3	4	5	2	0.375	0.333333	0.5	1	1	0	0	0.5	1	1	0.375	0.333333	0	0	0	825	710.167	531	715	719	832	822	969	823.833	750.167
20	High	female	17	3.7	3	3.3	5	1	0.375	0.5	0.75	0.666667	0.666667	0.666667	0.833333	0.833333	1	0.666667	-0.291667	-0.333333	-0.0833333	-0.333333	0	399.75	428.833	551.25	583.833	555.667	647.667	612.667	487.833	629.667	430.5
21	High	female	19	3.7	2.8	2.8	4	2	0.75	0.833333	1	0.833333	1	0	0.166667	0.833333	1	1	0.75	0.666667	0.166667	-0.166667	0	425.125	582.333	466.75	354.667	424.167	441.667	561.333	624	510	528.833
22	High	female	19	3.7	5	4	4	2	0	0	0	1	1	0	0	0	0.833333	1	0	0	0	0.166667	0	667.25	810.833	707.75	627	802.5	619.333	763.667	817.333	694.333	540.833
23	High	female	19	3.8	4.6	3.3	3	2	0.375	0.666667	1	1	1	0.666667	1	0.666667	1	1	-0.291667	-0.333333	0.333333	0	0	780.25	810.333	772.5	535	690.667	713.833	481.667	635.333	541.667	484.667
24	Low	female	18	2.2	3.8	3.6	6	2	0.375	0.833333	1	0.833333	1	0.666667	0.5	0.833333	1	1	-0.291667	0.333333	0.166667	-0.166667	0	703.125	730.667	477	552	575.667	424.167	524	752	420.167	475.167
25	Low	male	21	2.2	4	3.6	4	1	0	0	0	0	1	0	0	0.333333	1	1	0	0	-0.333333	-1	0	685	702	720	712.167	632.5	660.667	767.833	998.333	814	722.833
26	High	male	20	3.8	4	3.5	3	1	0.5	0	0.833333	1	1	0.166667	0	0.5	1	1	0.333333	0	0.333333	0	0	726.5	578.833	844.667	887.5	822.833	903.167	789.667	770.5	714.5	613.167
27	Low	male	19	2.3	3.2	4.3	3	1	0	0.833333	1	1	1	0	0.833333	1	1	1	0	0	0	0	0	505	552.833	557.833	558.5	528.5	583.5	759.167	714.333	632.833	524.667
28	High	male	24	3.9	5	2.9	3	1	0.166667	1	1	1	1	0.166667	0.833333	1	1	0.833333	0	0.166667	0	0	0.166667	915.333	733.333	766.667	648.333	567.667	913.5	790.333	772.667	673.833	658.5
29	High	female	25	3.9	4	4.5	3	2	0	0.333333	1	1	1	0	0.5	0.166667	1	0.833333	0	-0.166667	0.833333	0	0.166667	809.167	700	682.5	668	705	700.833	712	775.667	776.5	586
30	Low	male	21	2.3	3	4.2	4	2	0	0	0.166667	1	1	0	0	0.166667	1	1	0	0	0	0	0	771.167	636	708.833	734.5	688.667	652	601.5	899.333	692.333	551.833
31	Low	female	24	2.3	4	3.8	5	1	0.5	0.166667	0.666667	1	0.666667	0	0	0.666667	1	1	0.5	0.166667	0	0	-0.333333	473.167	559	633.167	676.5	611.667	569.167	622.833	843.167	719.667	606.667
32	Low	male	19	2.3	4.2	3.7	6	1	0	0.166667	0.333333	1	1	0.166667	0.166667	0.833333	1	1	-0.166667	0	-0.5	0	0	649	651.333	686	597.5	716.5	527.5	634.167	536	511.833	448.833
33	High	male	21	3.9	3.4	3.6	6	1	0	0	1	0.833333	1	0	0	0.166667	1	0.833333	0	0	0.833333	-0.166667	0.166667	964	877.167	989.167	899.833	961.167	981.667	925.5	889.167	1040.83	950
34	High	male	19	3.9	4	4.4	5	3	0	0	0.166667	0.833333	1	0	0	0	0.333333	1	0	0	0.166667	0.5	0	544.5	542.333	605.333	557.333	649.667	552	592	743.167	664.167	543.833
35	High	male	20	3.9	2.2	2.4	4	1	0	0	0.833333	1	1	0.166667	0	1	1	1	-0.166667	0	-0.166667	0	0	717.667	633.167	736	755.5	935.667	719	948.5	745.667	583.333	691.333
36	Low	male	20	2.3	3.8	4.1	6	2	0	0	1	1	1	0	0	0.833333	1	1	0	0	0.166667	0	0	618.5	656.5	736.5	693.833	628.333	782.667	1113.67	1038	713.5	676.667
37	High	male	23	3.9	4.2	4.1	2	1	0	0	0.833333	1	1	0.333333	1	1	1	1	-0.333333	-1	-0.166667	0	0	761.167	686	721.333	670.667	865.5	810.5	656.333	573.833	531.333	504.667
38	High	male	25	4	3.4	2	4	2	0	0.166667	0.666667	0.833333	1	0	0	0.833333	1	1	0	0.166667	-0.166667	-0.166667	0	587.333	781.833	838.167	680.667	699	726.667	857.5	921.833	673	592.667
39	Low	male	21	2.4	3.2	3.5	4	2	0	0.166667	0.5	1	1	0	0.333333	0.833333	0.833333	1	0	-0.166667	-0.333333	0.166667	0	601.667	650.167	622.667	667	756.833	806.167	823.333	745.833	626.5	545.667
40	Low	male	20	2.4	3.6	3.4	4	1	0.166667	0.166667	1	1	1	0	0	0.666667	1	1	0.166667	0.166667	0.333333	0	0	586.167	883.333	605.333	620.833	801	849.167	1005.17	1045.33	743.167	685.333
41	High	female	21	4	4.6	2.4	5	1	0.166667	0.833333	1	1	1	0	0.166667	1	1	1	0.166667	0.666667	0	0	0	482.333	527.333	503.333	537.333	349.333	570.667	648.167	688.167	585	516.667
42	Low	female	25	2.4	4.4	3	4	2	0	1	1	1	1	0	0.166667	0.333333	1	1	0	0.833333	0.666667	0	0	490.333	537	525.167	502	484.667	701.333	645.167	790.833	715.333	533.333
43	Low	female	25	2.4	3.6	2.8	2	1	0	0	1	1	1	0	0	1	1	1	0	0	0	0	0	545.333	630.167	604.333	557.5	530.5	648.833	717	618.667	603.5	520.333
44	High	female	24	4	4.2	3.3	4	1	0	0.166667	1	1	1	0.166667	0.333333	0.833333	1	1	-0.166667	-0.166667	0.166667	0	0	635	825.167	660.333	649.333	765.833	824.5	858.5	970.833	642.667	599.333
45	Low	female	25	2.4	3	3.2	4	1	0	0.5	0.833333	1	1	0	0.166667	0.833333	1	1	0	0.333333	0	0	0	500.167	490.5	468.5	520.667	465.833	494.667	453.167	511.167	553.5	488.833
46	High	female	23	4	3.6	4	6	2	0.166667	0.333333	0.833333	1	1	0	0.5	0.666667	1	1	0.166667	-0.166667	0.166667	0	0	672.167	636.833	603	852	667.167	758.667	880	704.667	682	570
47	High	female	22	4	3.8	2.7	4	1	0.166667	0.333333	0.833333	1	1	0	0.166667	1	1	0.833333	0.166667	0.166667	-0.166667	0	0.166667	641.167	602	568.333	675.833	719	694	945.833	701.833	654.5	495
